# Supplementary material for: An Innovative Approach for Improving Information Exchange between Palliative Care Providers in Slovenian Primary Health—A Qualitative Analysis of Testing a New Tool
Source: Healthcare (Basel). 2022 Jan 22;10(2):216. doi: 10.3390/healthcare10020216 (PMC8872608; doi:10.3390/healthcare10020216)
Supplement: Supplementary file 1 [file healthcare-10-00216-s001.zip]

Archive with 3 entries (3 files):
- healthcare-1530663-supplementary File S1.pdf
- healthcare-1530663-supplementary File S2.pdf
- healthcare-1530663-supplementary File S3.pdf
